# Supplementary material for: Development of Functional Msalais Wines Rich in Amadori Compounds by Yeast Fermentation
Source: Foods. 2025 Oct 11;14(20):3471. doi: 10.3390/foods14203471 (PMC12563688; doi:10.3390/foods14203471)
Supplement: Supplementary file 1 [file foods-14-03471-s001.zip]

Archive with 1 entries (1 files):
- foods-3897638-supplementary.pdf
